# Supplementary material for: Altered endothelial dysfunction-related miRs in plasma from ME/CFS patients
Source: Sci Rep. 2021 May 19;11:10604. doi: 10.1038/s41598-021-89834-9 (PMC8134566; doi:10.1038/s41598-021-89834-9)
Supplement: Supplementary file 2 — Supplementary Information 2. [file 41598_2021_89834_MOESM2_ESM.xlsx]

## Sheet: metrics
Gene	Betweenness centrality	Degree
HDAC1	2167.07	35
MAPK8	1196.6	22
STAT3	883.493	19
PIK3R1	862.99	22
SP1	719.504	23
SOX2	648.39	11
SIRT1	589.392	19
MYC	578.192	22
NOTCH1	573.331	15
DAXX	504.366	11
FN1	449.958	14
PDGFRB	440.964	11
SRC	401.412	15
CASP8	345.46	11
PIN1	338.164	13
VHL	333.813	13
CRK	329.524	15
FASLG	316.54	10
EZH2	294.275	14
BCL2	291.181	10
BMPR2	289.317	6
KRAS	278.363	5
LRP6	265	3
CRKL	244.157	10
SMARCA4	243.325	12
CDK2	239.413	14
PTEN	238.19	10
FBXW7	225.202	11
SMAD4	200.253	12
POU5F1	192.445	8
PIK3R2	183.001	12
SIRT7	182.276	9
SMAD7	167.358	8
TUBB3	165.239	7
PPP1CC	163.818	8
MET	152.819	9
IKZF1	137.192	5
FLT1	133.646	4
DNM1L	133	2
PDCD4	133	2
SERPINB5	129.258	4
NFKBIA	118.434	4
XIAP	115.608	6
MSN	109.915	9
MAP2K1	92.2607	6
DNMT1	87.5249	9
YY1	81.6736	8
SOCS1	79.9435	10
NOTCH2	78.6634	5
TGFBR2	73.2614	6
CCND1	65.9355	7
CDK6	62.5809	8
ETS1	61.0391	5
CD44	60.0411	6
RHOA	58.9108	5
MSH2	52.9102	7
RNF2	52.7716	6
MSH6	49.4064	6
ZEB1	40.3146	5
IRS1	37.7432	7
HMGB1	29.4092	4
BMI1	27.7268	4
RASA1	26.6802	5
PDGFRA	24.9687	7
MYCN	20.0371	5
DNMT3A	17.3749	7
PTPN13	17.1036	3
MDM4	16.8281	4
CDK2AP1	16.731	3
TP63	16.4906	4
ROCK1	15.6563	3
HNF4A	14.5773	5
LASP1	10.9457	3
SOX5	10.7231	3
BIRC5	10.3629	3
NR1H4	9.58513	3
PTPN14	8.71405	3
E2F3	6.16972	3
SNAI1	6.07729	4
PDCD10	5.85445	2
IGF2BP3	5.73318	4
FOXO1	5.26361	4
BCL2L11	5.20397	3
DNMT3B	4.72373	5
FOXO3	4.36597	4
RND3	4.22092	3
DUSP10	3.97087	2
RAD51	3.52067	3
JAG1	3.065	3
PPARA	2.41026	2
AXL	2.17175	4
GATA4	0.78008	2
KLF4	0.722222	4
AGTR1	0	0
ANKRD46	0	0
ATG4B	0	0
ATP5S	0	0
BTC	0	0
CADM1	0	0
CCL8	0	0
CD69	0	0
Crtc1	0	0
DDAH1	0	0
FUT8	0	0
FZD6	0	0
GALNT7	0	0
GAS1	0	0
GFRA3	0	0
HNF1B	0	0
HPGD	0	0
IL12A	0	0
INHBB	0	0
KCNH2	0	0
KLF12	0	0
L1CAM	0	0
LRRFIP1	0	0
MAGEA12	0	0
MAGEA2	0	0
MAP3K9	0	0
MERTK	0	0
MTAP	0	0
NLRC5	0	0
PITPNC1	0	0
PLK2	0	0
PTPN7	0	0
RCAN1	0	0
RECK	0	0
RGS3	0	0
RHOB	0	0
RHOU	0	0
SERPINI1	0	0
SLC7A5	0	0
SPRED1	0	0
TCF7	0	0
TIMP3	0	0
TOM1	0	0
TREM2	0	0
TWF2	0	0
ZFPM1	0	0
DUSP1	0	1
EDNRA	0	1
IGFBP2	0	1
ISCU	0	1
MAP2K4	0	1
RAD21	0	1
RASGRP1	0	1
VEGFA	0	1
WNT1	0	1
GDF5	0	1
TWF1	0	1
HIPK1	0	1
MAGEA3	0	1
SH3PXD2A	0	1
BTG2	0	1
KDM4A	0	1
MAGEA6	0	1
ZNF217	0	1
LPAR1	0	1
PIK3CG	0	1
PRKD1	0	1
SOCS5	0	1
EIF4A2	0	1
ADAM12	0	1
NTRK2	0	1
TEK	0	1
TRAF7	0	1
NOS3	0	1
ANP32A	0	1
NFIB	0	1
TPM1	0	1
IL6R	0	1
APAF1	0	2
MYB	0	2
MYLK	0	2
FLOT2	0	2
FOSL1	0	2
HOXA9	0	2
ZEB2	0	2
DLL1	0	2
EGFL7	0	2
SOCS6	0	4
ADAM9	0	0
