# Supplementary material for: Altered endothelial dysfunction-related miRs in plasma from ME/CFS patients
Source: Sci Rep. 2021 May 19;11:10604. doi: 10.1038/s41598-021-89834-9 (PMC8134566; doi:10.1038/s41598-021-89834-9)
Supplement: Supplementary file 3 — Supplementary Information 3. [file 41598_2021_89834_MOESM3_ESM.xlsx]

## Sheet: ORA_analysis
ID	Description	GeneRatio	BgRatio	pvalue	p.adjust	geneID	Count
GO:0070371	ERK1 and ERK2 cascade	27/180	317/18670	4.76363463236848e-18	1.8359679559132e-14	SPRED1/TEK/CRKL/FN1/FLT1/DUSP1/PIN1/NOTCH1/GATA4/RASGRP1/TIMP3/PTEN/DUSP10/TRAF7/CCL8/FBXW7/MYC/MAP2K1/NOTCH2/CD44/PDGFRA/PDGFRB/SRC/KLF4/SMAD4/TREM2/HMGB1	27
GO:1901342	regulation of vasculature development	30/180	422/18670	9.05162291540655e-18	1.8359679559132e-14	SPRED1/PLK2/VEGFA/DNMT1/TEK/SIRT1/ROCK1/FLT1/RHOA/ETS1/SP1/NOTCH1/GATA4/NOS3/PDCD10/ADAM12/RECK/TGFBR2/PDCD4/RHOB/FASLG/DDAH1/STAT3/HIPK1/FBXW7/DLL1/KLF4/IL6R/PRKD1/AGTR1	30
GO:0070372	regulation of ERK1 and ERK2 cascade	26/180	300/18670	1.35030739586653e-17	1.8359679559132e-14	SPRED1/TEK/CRKL/FN1/FLT1/DUSP1/PIN1/NOTCH1/GATA4/RASGRP1/TIMP3/PTEN/DUSP10/TRAF7/CCL8/FBXW7/MAP2K1/NOTCH2/CD44/PDGFRA/PDGFRB/SRC/KLF4/SMAD4/TREM2/HMGB1	26
GO:0000302	response to reactive oxygen species	23/180	232/18670	5.87633130651651e-17	5.99238884982021e-14	CRK/ADAM9/FOXO3/BCL2/SIRT1/EZH2/ETS1/DUSP1/CDK2/NOS3/FOXO1/PDCD10/TPM1/RHOB/MAPK8/MYB/MET/PDGFRA/FOSL1/AXL/PDGFRB/SRC/KLF4	23
GO:0046677	response to antibiotic	26/180	327/18670	1.12174731716277e-16	9.15121461341384e-14	CRK/ADAM9/FOXO3/BCL2/SIRT1/EZH2/RHOA/ETS1/DUSP1/DNMT3A/FOXO1/PDCD10/PTEN/RHOB/DAXX/HPGD/CASP8/STAT3/MYB/MET/CCND1/FOSL1/AXL/PDGFRB/SRC/KLF4	26
GO:0048608	reproductive structure development	29/180	431/18670	1.45858794002256e-16	9.91596701225338e-14	HOXA9/VEGFA/MERTK/CRKL/FOXO3/BCL2/LRP6/SIRT1/NOTCH1/GATA4/NOS3/PTEN/SERPINB5/BMPR2/TP63/MSH2/CASP8/BCL2L11/CCND1/MAP2K1/PDGFRA/FOSL1/AXL/SNAI1/PDGFRB/SRC/INHBB/SMAD4/TCF7	29
GO:0006979	response to oxidative stress	29/180	451/18670	4.83827253798362e-16	2.4669142103044e-13	CRK/ADAM9/FOXO3/BCL2/SIRT1/EZH2/ETS1/DUSP1/SP1/GATA4/CDK2/NOS3/FOXO1/PDCD10/TPM1/RHOB/MAPK8/FBXW7/MYB/MET/WNT1/PDGFRA/FOSL1/AXL/PDGFRB/SRC/KLF4/FUT8/PRKD1	29
GO:0070482	response to oxygen levels	27/180	394/18670	1.1414254336126e-15	4.6558743437058e-13	VEGFA/TEK/FOXO3/BCL2/SIRT1/LPAR1/EDNRA/RHOA/ETS1/DNMT3A/DNMT3B/PIN1/NOTCH1/FOXO1/TGFBR2/PTEN/APAF1/PPARA/DDAH1/VHL/DNM1L/MYC/MYB/MDM4/PDGFRB/SRC/SMAD4	27
GO:0034599	cellular response to oxidative stress	24/180	302/18670	1.86050733331724e-15	6.89909946600094e-13	CRK/FOXO3/BCL2/SIRT1/EZH2/ETS1/GATA4/CDK2/NOS3/FOXO1/PDCD10/TPM1/RHOB/MAPK8/FBXW7/MYB/MET/WNT1/PDGFRA/AXL/SRC/KLF4/FUT8/PRKD1	24
GO:0043551	regulation of phosphatidylinositol 3-kinase activity	13/180	55/18670	4.0948046766041e-15	1.28482371352832e-12	PIK3R2/IRS1/TEK/FLT1/PIK3R1/SOCS6/SOCS1/SOCS5/PDGFRA/PDGFRB/SRC/KLF4/PRKD1	13
GO:0070997	neuron death	25/180	348/18670	4.82502214053705e-15	1.40580466508933e-12	KRAS/FOXO3/BCL2/SIRT1/ROCK1/NTRK2/RHOA/PIN1/APAF1/BTG2/RASA1/DAXX/TP63/MSH2/PPARA/FASLG/GDF5/CASP8/BCL2L11/STAT3/MAP2K4/FBXW7/MYB/WNT1/AXL	25
GO:0010632	regulation of epithelial cell migration	23/180	291/18670	8.41449495539973e-15	2.14517030769222e-12	SPRED1/PLK2/VEGFA/TEK/ADAM9/SIRT1/RHOA/ETS1/SP1/NOTCH1/NOS3/PDCD10/TGFBR2/PTEN/RHOB/BMPR2/DUSP10/FBXW7/MET/SRC/KLF4/PRKD1/HMGB1	23
GO:0050673	epithelial cell proliferation	27/180	434/18670	1.22553016399165e-14	2.7771875216233e-12	VEGFA/SOX2/EGFL7/TEK/SIRT1/FLT1/SP1/NOTCH1/PDCD10/HNF1B/PTEN/NFIB/SERPINB5/BMPR2/TP63/DUSP10/GDF5/STAT3/FBXW7/MYC/CDK6/CCND1/MAP2K1/NOTCH2/PRKD1/AGTR1/HMGB1	27
GO:0045785	positive regulation of cell adhesion	26/180	403/18670	1.68995778069377e-14	3.44666889372495e-12	CRK/VEGFA/SOX2/IGFBP2/TEK/ADAM9/CRKL/ROCK1/FN1/RHOA/ETS1/RASGRP1/TGFBR2/TPM1/DUSP10/PIK3R1/IL12A/SOCS1/SOCS5/MYB/CDK6/CD44/SRC/IL6R/FLOT2/HMGB1	26
GO:0007548	sex differentiation	22/180	270/18670	1.78804815241167e-14	3.47307067318438e-12	HOXA9/VEGFA/MERTK/CRKL/FOXO3/BCL2/LRP6/SIRT1/GATA4/NOS3/TP63/MSH2/BCL2L11/CCND1/HNF4A/PDGFRA/AXL/PDGFRB/SRC/INHBB/SMAD4/TCF7	22
GO:0050678	regulation of epithelial cell proliferation	25/180	378/18670	3.20998335116403e-14	5.69283569104264e-12	VEGFA/SOX2/EGFL7/TEK/SIRT1/FLT1/SP1/NOTCH1/PDCD10/PTEN/NFIB/SERPINB5/BMPR2/TP63/DUSP10/GDF5/STAT3/FBXW7/MYC/CDK6/CCND1/NOTCH2/PRKD1/AGTR1/HMGB1	25
GO:0007219	Notch signaling pathway	19/180	193/18670	3.92527690948936e-14	6.2854987276043e-12	EGFL7/NFKBIA/NOTCH1/NOS3/PDCD10/HNF1B/TGFBR2/TP63/TRAF7/STAT3/NR1H4/FBXW7/JAG1/MYC/CDK6/WNT1/DLL1/NOTCH2/SNAI1	19
GO:1901214	regulation of neuron death	23/180	313/18670	4.0064468477007e-14	6.2854987276043e-12	KRAS/FOXO3/BCL2/SIRT1/ROCK1/NTRK2/RHOA/PIN1/BTG2/RASA1/DAXX/MSH2/PPARA/FASLG/GDF5/CASP8/BCL2L11/STAT3/MAP2K4/FBXW7/MYB/WNT1/AXL	23
GO:0010631	epithelial cell migration	24/180	351/18670	5.26637499181987e-14	7.67197985415473e-12	SPRED1/PLK2/VEGFA/TEK/ADAM9/SIRT1/ZEB2/RHOA/ETS1/SP1/NOTCH1/NOS3/PDCD10/TGFBR2/PTEN/RHOB/BMPR2/DUSP10/FBXW7/MET/SRC/KLF4/PRKD1/HMGB1	24
GO:0090132	epithelium migration	24/180	354/18670	6.34764576146362e-14	8.92829209000349e-12	SPRED1/PLK2/VEGFA/TEK/ADAM9/SIRT1/ZEB2/RHOA/ETS1/SP1/NOTCH1/NOS3/PDCD10/TGFBR2/PTEN/RHOB/BMPR2/DUSP10/FBXW7/MET/SRC/KLF4/PRKD1/HMGB1	24
GO:0042110	T cell activation	26/180	464/18670	4.4912114832217e-13	5.08879212223926e-11	IGFBP2/PIK3CG/BCL2/ZEB1/MSN/RHOA/ZFPM1/RASGRP1/TGFBR2/DUSP10/PIK3R1/IL12A/SOCS6/SOCS1/CASP8/STAT3/SOCS5/MYB/CDK6/WNT1/CD44/SRC/IL6R/TCF7/FLOT2/HMGB1	26
GO:0050769	positive regulation of neurogenesis	26/180	474/18670	7.31983261682314e-13	7.65579416513374e-11	VEGFA/TWF1/TWF2/CRKL/BCL2/EZH2/ZEB2/ZEB1/FN1/NTRK2/LPAR1/RHOA/DNMT3B/NOTCH1/PTEN/BMPR2/SERPINI1/GDF5/DNM1L/MYB/MAP2K1/HDAC1/L1CAM/TREM2/PRKD1/PPP1CC	26
GO:0035690	cellular response to drug	23/180	369/18670	1.2685743682501e-12	1.29362871202304e-10	CRK/CRKL/FOXO3/SIRT1/EZH2/ETS1/DNMT3A/DNMT3B/CDK2/FOXO1/PDCD10/PTEN/RHOB/DAXX/CD69/MYC/MYB/MET/AXL/SRC/KLF4/KCNH2/RAD51	23
GO:0052547	regulation of peptidase activity	25/180	452/18670	1.75644469207263e-12	1.70584235689626e-10	VEGFA/SOX2/SIRT1/FN1/XIAP/RHOA/TIMP3/RECK/APAF1/SERPINB5/TP63/FASLG/SERPINI1/CASC2/CASP8/BCL2L11/STAT3/MYC/MAGEA3/CD44/HDAC1/BIRC5/SRC/KLF4/HMGB1	25
GO:0048545	response to steroid hormone	23/180	385/18670	3.04220032713352e-12	2.7223659768138e-10	KRAS/IGFBP2/ADAM9/FOXO3/BCL2/SIRT1/RHOA/DUSP1/DNMT3B/NOTCH1/FOXO1/TGFBR2/DAXX/TP63/PPARA/SMARCA4/BCL2L11/NR1H4/CCND1/HNF4A/FOSL1/HDAC1/SRC	23
GO:0031589	cell-substrate adhesion	22/180	354/18670	4.29682714482316e-12	3.65140790077785e-10	CRK/VEGFA/MERTK/TEK/ADAM9/CRKL/BCL2/ROCK1/FN1/RHOA/NOTCH1/PTEN/RASA1/PIK3R1/BCL2L11/JAG1/CDK6/WNT1/CD44/AXL/SRC/L1CAM	22
GO:0071236	cellular response to antibiotic	15/180	147/18670	1.2543234227224e-11	9.65355705902765e-10	FOXO3/SIRT1/EZH2/ETS1/DNMT3A/FOXO1/PDCD10/PTEN/RHOB/DAXX/MYB/MET/AXL/SRC/KLF4	15
GO:0007159	leukocyte cell-cell adhesion	21/180	337/18670	1.29650786388526e-11	9.79343625331104e-10	IGFBP2/ROCK1/MSN/RHOA/ETS1/RASGRP1/TGFBR2/DUSP10/PPARA/PIK3R1/IL12A/SOCS6/SOCS1/SOCS5/MYB/CD44/SRC/KLF4/IL6R/FLOT2/HMGB1	21
GO:0007568	aging	20/180	321/18670	4.12219235626675e-11	2.58683424941724e-09	PLK2/KRAS/IGFBP2/FOXO3/BCL2/SIRT1/DNMT3A/TGFBR2/PTEN/APAF1/PDCD4/TP63/MSH2/MSH6/STAT3/CDK6/WNT1/MAGEA2/MAP2K1/PDGFRB	20
GO:0060562	epithelial tube morphogenesis	20/180	322/18670	4.35894809336232e-11	2.69396201103408e-09	VEGFA/KRAS/BCL2/LRP6/ZEB2/EDNRA/RHOA/NOTCH1/GATA4/HNF1B/TGFBR2/APAF1/RHOB/FZD6/MYC/MET/WNT1/DLL1/SRC/SMAD4	20
GO:0018108	peptidyl-tyrosine phosphorylation	21/180	363/18670	5.21809509405774e-11	3.13008968950905e-09	VEGFA/TWF1/MERTK/TEK/NTRK2/FLT1/IL12A/SOCS1/STAT3/SOCS5/MAP2K4/FBXW7/MET/MAP2K1/CD44/PDGFRA/AXL/PDGFRB/SRC/IL6R/TREM2	21
GO:0071559	response to transforming growth factor beta	18/180	255/18670	5.34196063035551e-11	3.15795034945219e-09	CRK/ADAM9/CRKL/SIRT1/ROCK1/ZEB1/RHOA/PIN1/SOX5/TGFBR2/APAF1/BMPR2/HPGD/GDF5/WNT1/SRC/SMAD4/FUT8	18
GO:0042063	gliogenesis	19/180	290/18670	5.50505059237973e-11	3.20787162375956e-09	SOX2/KRAS/CRKL/EZH2/NTRK2/LPAR1/RHOA/NOTCH1/PTEN/NFIB/DUSP10/STAT3/MYB/CDK6/DLL1/MAP2K1/HDAC1/TREM2/PPP1CC	19
GO:0150063	visual system development	21/180	366/18670	6.0806685111063e-11	3.44486761900036e-09	VEGFA/SOX2/MERTK/BCL2/LRP6/ZEB2/ZEB1/NTRK2/TGFBR2/BMPR2/SMARCA4/FASLG/STAT3/HIPK1/JAG1/DLL1/YY1/PDGFRA/HDAC1/PDGFRB/KLF4	21
GO:0048511	rhythmic process	19/180	295/18670	7.3846974849454e-11	4.12632617001264e-09	FOXO3/SIRT1/EZH2/NTRK2/ETS1/SP1/NOS3/HNF1B/PTEN/PPARA/DNM1L/MAPK8/FBXW7/HNF4A/PDGFRA/AXL/HDAC1/SRC/PPP1CC	19
GO:0019216	regulation of lipid metabolic process	22/180	410/18670	7.52010035830925e-11	4.14520126507344e-09	PIK3R2/IRS1/PIK3CG/TEK/SIRT1/FLT1/SP1/PPARA/PIK3R1/SOCS6/SOCS1/NR1H4/SOCS5/FBXW7/HNF4A/PDGFRA/SNAI1/PDGFRB/SRC/KLF4/PRKD1/AGTR1	22
GO:0055006	cardiac cell development	12/180	95/18670	1.21662111823787e-10	6.36230454011827e-09	VEGFA/PIN1/NOTCH1/GATA4/PDCD4/PPARA/MAP2K4/JAG1/YY1/PDGFRA/PDGFRB/SMAD4	12
GO:0042326	negative regulation of phosphorylation	23/180	468/18670	1.54708189384455e-10	7.70605767779662e-09	SPRED1/RGS3/PIK3R2/CRKL/LRP6/SIRT1/PTPN13/RHOA/DUSP1/PIN1/FOXO1/TIMP3/PTEN/PDCD4/DUSP10/PPARA/CASC2/SOCS1/STAT3/SOCS5/MYC/KLF4/SMAD4	23
GO:0042692	muscle cell differentiation	21/180	385/18670	1.5491461867598e-10	7.70605767779662e-09	VEGFA/DNMT1/KRAS/BCL2/SIRT1/EZH2/ZEB1/PIN1/NOTCH1/GATA4/ADAM12/TPM1/PDCD4/PPARA/MAP2K4/WNT1/DLL1/YY1/PDGFRA/PDGFRB/SMAD4	21
GO:0071560	cellular response to transforming growth factor beta stimulus	17/180	249/18670	3.15613061628169e-10	1.46293827088784e-08	CRK/ADAM9/CRKL/SIRT1/ZEB1/RHOA/PIN1/SOX5/TGFBR2/APAF1/BMPR2/HPGD/GDF5/WNT1/SRC/SMAD4/FUT8	17
GO:2001233	regulation of apoptotic signaling pathway	21/180	406/18670	4.0901530599088e-10	1.81344938384435e-08	BCL2/SIRT1/GATA4/NOS3/TIMP3/PTEN/APAF1/TP63/FASLG/DNM1L/CASP8/TRAF7/BCL2L11/MAPK8/FBXW7/MAGEA3/CD44/HDAC1/SNAI1/SRC/INHBB	21
GO:0098727	maintenance of cell number	14/180	159/18670	4.49080577974576e-10	1.96967707264333e-08	SOX2/FOXO3/EZH2/NOTCH1/FOXO1/HNF1B/TP63/STAT3/JAG1/DLL1/NOTCH2/KLF4/POU5F1/SMAD4	14
GO:0061614	pri-miRNA transcription by RNA polymerase II	9/180	47/18670	5.85518892974826e-10	2.3646847172716e-08	ETS1/NFIB/PPARA/SMARCA4/STAT3/YY1/FOSL1/KLF4/SMAD4	9
GO:0001101	response to acid chemical	19/180	343/18670	9.45984281916132e-10	3.74628144265622e-08	VEGFA/IRS1/TWF2/DNMT1/IGFBP2/ZEB1/NTRK2/RHOA/DUSP1/DNMT3A/FOXO1/SOCS1/NR1H4/MYB/YY1/PDGFRA/PDGFRB/SRC/KLF4	19
GO:1901653	cellular response to peptide	20/180	385/18670	1.01935185243163e-09	3.99801558275829e-08	CRK/PIK3R2/IRS1/FOXO3/SIRT1/ROCK1/SP1/FOXO1/PTEN/PIK3R1/SOCS1/BCL2L11/STAT3/NR1H4/WNT1/SRC/KLF4/INHBB/TREM2/AGTR1	20
GO:0071453	cellular response to oxygen levels	16/180	234/18670	1.05032987903127e-09	4.04178827978165e-08	VEGFA/FOXO3/BCL2/SIRT1/LPAR1/DNMT3A/DNMT3B/NOTCH1/FOXO1/PTEN/DDAH1/VHL/DNM1L/MYC/MDM4/SRC	16
GO:0043434	response to peptide hormone	21/180	436/18670	1.47934447352671e-09	5.43625775451844e-08	CRK/PIK3R2/IRS1/TEK/FOXO3/LRP6/SIRT1/ROCK1/SP1/FOXO1/PTEN/BTG2/PPARA/PIK3R1/SOCS1/STAT3/NR1H4/WNT1/SRC/INHBB/AGTR1	21
GO:0022604	regulation of cell morphogenesis	22/180	484/18670	1.71786585888172e-09	6.0931955116335e-08	CRK/VEGFA/TWF2/CRKL/RHOU/ZEB2/FN1/MSN/NTRK2/LPAR1/RHOA/RND3/PTEN/TPM1/RHOB/BMPR2/RASA1/DNM1L/MAP2K1/CD44/SRC/L1CAM	22
GO:1905314	semi-lunar valve development	8/180	37/18670	1.94229648810972e-09	6.77147638888851e-08	ROCK1/NOTCH1/GATA4/NOS3/BMPR2/JAG1/NOTCH2/SNAI1	8
GO:0048872	homeostasis of number of cells	16/180	246/18670	2.17125098061327e-09	7.44246449573238e-08	VEGFA/KRAS/MERTK/FOXO3/BCL2/EZH2/ETS1/ZFPM1/NOTCH1/NOS3/BCL2L11/STAT3/IKZF1/CDK6/AXL/HMGB1	16
GO:0043500	muscle adaptation	12/180	122/18670	2.30644898800407e-09	7.71147985415458e-08	TWF1/FOXO3/EZH2/ROCK1/PIN1/NOTCH1/NOS3/FOXO1/PPARA/YY1/KLF4/SMAD4	12
GO:0010506	regulation of autophagy	18/180	327/18670	2.96171291347774e-09	9.5879579159331e-08	PLK2/PIK3R2/FOXO3/BCL2/SIRT1/ROCK1/GATA4/FOXO1/DNM1L/BCL2L11/STAT3/MAPK8/FBXW7/MET/KDM4A/TREM2/PRKD1/HMGB1	18
GO:0009952	anterior/posterior pattern specification	15/180	219/18670	3.48556109889979e-09	1.09366182480094e-07	HOXA9/CRKL/LRP6/ZEB2/RNF2/NOTCH1/GATA4/HNF1B/BTG2/BMPR2/HIPK1/WNT1/DLL1/YY1/SMAD4	15
GO:0003158	endothelium development	12/180	132/18670	5.70473231664894e-09	1.69851117661394e-07	VEGFA/ROCK1/ZEB1/MSN/RHOA/NOTCH1/RHOB/BMPR2/JAG1/MET/DLL1/SMAD4	12
GO:0003300	cardiac muscle hypertrophy	11/180	106/18670	6.1883996409917e-09	1.8291653721453e-07	TWF1/EZH2/ROCK1/PIN1/NOTCH1/GATA4/FOXO1/PPARA/MAP2K4/YY1/SMAD4	11
GO:0032956	regulation of actin cytoskeleton organization	18/180	343/18670	6.26531236813852e-09	1.83857619781561e-07	CRK/TWF1/TWF2/TEK/RHOU/ROCK1/LPAR1/RHOA/RND3/TPM1/RHOB/RASA1/PIK3R1/MET/NOTCH2/PDGFRA/PDGFRB/SMAD4	18
GO:0043502	regulation of muscle adaptation	11/180	107/18670	6.8402903088689e-09	1.96489747675185e-07	TWF1/FOXO3/ROCK1/PIN1/NOTCH1/NOS3/FOXO1/PPARA/YY1/KLF4/SMAD4	11
GO:0032970	regulation of actin filament-based process	19/180	388/18670	7.18871433974806e-09	2.02225970978154e-07	CRK/TWF1/TWF2/TEK/RHOU/ROCK1/LPAR1/RHOA/RND3/GATA4/TPM1/RHOB/RASA1/PIK3R1/MET/NOTCH2/PDGFRA/PDGFRB/SMAD4	19
GO:0051090	regulation of DNA-binding transcription factor activity	20/180	432/18670	7.30295308923959e-09	2.04032504458961e-07	VEGFA/KRAS/LRP6/SIRT1/NFKBIA/EZH2/RNF2/PTEN/LRRFIP1/SMARCA4/FZD6/STAT3/NR1H4/MAPK8/WNT1/FOSL1/KLF4/FLOT2/NLRC5/PRKD1	20
GO:0048638	regulation of developmental growth	18/180	347/18670	7.50625768970961e-09	2.08285885145071e-07	VEGFA/TWF2/BCL2/FN1/PIN1/NOTCH1/HNF1B/TGFBR2/PTEN/BMPR2/DUSP10/PPARA/GDF5/BCL2L11/STAT3/DLL1/YY1/L1CAM	18
GO:0050867	positive regulation of cell activation	19/180	394/18670	9.21754085517328e-09	2.44145124339297e-07	IGFBP2/BCL2/RHOA/RASGRP1/TGFBR2/MSH2/DUSP10/PIK3R1/IL12A/SOCS1/SOCS5/MYB/AXL/PDGFRB/SRC/IL6R/TREM2/FLOT2/HMGB1	19
GO:0050870	positive regulation of T cell activation	14/180	202/18670	1.01732063713975e-08	2.63008530932853e-07	IGFBP2/RHOA/RASGRP1/TGFBR2/DUSP10/PIK3R1/IL12A/SOCS1/SOCS5/MYB/SRC/IL6R/FLOT2/HMGB1	14
GO:0007050	cell cycle arrest	15/180	237/18670	1.01876312545699e-08	2.63008530932853e-07	PLK2/SOX2/DUSP1/NOTCH1/CDK2/BTG2/MSH2/IL12A/MYC/CDK6/CCND1/MDM4/MAP2K1/NOTCH2/GAS1	15
GO:0045862	positive regulation of proteolysis	18/180	363/18670	1.50889900636385e-08	3.73018124058069e-07	PLK2/ADAM9/SIRT1/FN1/RHOA/PTEN/APAF1/FASLG/CASC2/CASP8/BCL2L11/STAT3/SOCS5/FBXW7/MYC/SRC/TREM2/HMGB1	18
GO:0060537	muscle tissue development	19/180	408/18670	1.61742916790456e-08	3.927079509454e-07	VEGFA/BCL2/RHOA/ZFPM1/PIN1/NOTCH1/GATA4/MYLK/TGFBR2/PTEN/TPM1/BTG2/PPARA/MAP2K4/DLL1/YY1/PDGFRA/PDGFRB/SMAD4	19
GO:0032496	response to lipopolysaccharide	17/180	330/18670	2.21741556269088e-08	5.0529821677185e-07	ADAM9/NFKBIA/RHOA/NOTCH1/NOS3/PDCD4/DUSP10/FASLG/HPGD/IL12A/CASP8/NR1H4/MAPK8/AXL/SRC/TREM2/HMGB1	17
GO:0001701	in utero embryonic development	18/180	373/18670	2.29078476594513e-08	5.19117281127232e-07	VEGFA/EDNRA/NOTCH1/NOS3/HNF1B/SH3PXD2A/TGFBR2/TPM1/MSH2/CASP8/BCL2L11/MAP2K1/PDGFRA/FOSL1/SNAI1/POU5F1/SMAD4/FUT8	18
GO:0001818	negative regulation of cytokine production	16/180	296/18670	3.0088258848272e-08	6.57045976202265e-07	MERTK/FN1/ZFPM1/PIN1/PDCD4/IL12A/NR1H4/SOCS5/DLL1/YY1/AXL/KLF4/INHBB/TREM2/NLRC5/HMGB1	16
GO:0010721	negative regulation of cell development	17/180	344/18670	4.06828062388933e-08	8.51000854607414e-07	PLK2/VEGFA/SOX2/FOXO3/BCL2/LPAR1/RHOA/NOTCH1/PTEN/DUSP10/PPARA/STAT3/FBXW7/JAG1/DLL1/YY1/SMAD4	17
GO:0016049	cell growth	20/180	484/18670	4.83315553235324e-08	9.71154749579747e-07	VEGFA/TWF2/CRKL/BCL2/SIRT1/ZEB2/FN1/RHOA/PIN1/GATA4/TGFBR2/BMPR2/PPARA/SMARCA4/MAP2K4/HNF4A/YY1/SMAD4/L1CAM/AGTR1	20
GO:0034405	response to fluid shear stress	7/180	37/18670	5.55604924711494e-08	1.09483695067545e-06	ADAM9/ETS1/NOS3/SOCS5/PDGFRB/SRC/KLF4	7
GO:0040013	negative regulation of locomotion	18/180	396/18670	5.69062997924355e-08	1.11596536948723e-06	SPRED1/CRK/FOXO3/BCL2/RHOA/DUSP1/PIN1/NOTCH1/PDCD10/RECK/PTEN/TPM1/RHOB/DUSP10/STAT3/JAG1/KLF4/HMGB1	18
GO:0001570	vasculogenesis	9/180	79/18670	6.78854212213464e-08	1.30602431977738e-06	SPRED1/VEGFA/EGFL7/NTRK2/NOTCH1/TGFBR2/RASA1/FBXW7/PDGFRB	9
GO:0006914	autophagy	20/180	496/18670	7.20880508492672e-08	1.35351279781326e-06	PLK2/PIK3R2/FOXO3/BCL2/SIRT1/ROCK1/GATA4/FOXO1/DNM1L/BCL2L11/STAT3/MAPK8/FBXW7/MET/SRC/KDM4A/ATG4B/TREM2/PRKD1/HMGB1	20
GO:0061919	process utilizing autophagic mechanism	20/180	496/18670	7.20880508492672e-08	1.35351279781326e-06	PLK2/PIK3R2/FOXO3/BCL2/SIRT1/ROCK1/GATA4/FOXO1/DNM1L/BCL2L11/STAT3/MAPK8/FBXW7/MET/SRC/KDM4A/ATG4B/TREM2/PRKD1/HMGB1	20
GO:0071216	cellular response to biotic stimulus	14/180	236/18670	7.23377763969823e-08	1.35351279781326e-06	ADAM9/NFKBIA/RHOA/NOS3/APAF1/PDCD4/IL12A/BCL2L11/NR1H4/MAPK8/AXL/SRC/TREM2/HMGB1	14
GO:0031667	response to nutrient levels	20/180	499/18670	7.95120683151027e-08	1.46755532424119e-06	IGFBP2/FOXO3/BCL2/SIRT1/DNMT3A/DNMT3B/GATA4/FOXO1/TGFBR2/PTEN/APAF1/BMPR2/PPARA/DNM1L/NR1H4/MAPK8/CCND1/SRC/INHBB/PRKD1	20
GO:0048144	fibroblast proliferation	9/180	84/18670	1.16515876764235e-07	2.07540725467823e-06	BMI1/FN1/BTC/MYC/MYB/CDK6/WNT1/PDGFRA/PDGFRB	9
GO:0002683	negative regulation of immune system process	19/180	463/18670	1.19049843730523e-07	2.11132309816001e-06	HOXA9/CRK/MERTK/NFKBIA/DUSP1/ZFPM1/NOTCH1/DUSP10/PIK3R1/SOCS6/SOCS1/SOCS5/FBXW7/MYC/CDK6/DLL1/AXL/NLRC5/HMGB1	19
GO:0071229	cellular response to acid chemical	13/180	209/18670	1.2424168010433e-07	2.19386066296781e-06	VEGFA/IRS1/TWF2/DNMT1/ZEB1/NTRK2/DNMT3A/SOCS1/NR1H4/MYB/PDGFRA/SRC/KLF4	13
GO:0009612	response to mechanical stimulus	13/180	210/18670	1.31339186732028e-07	2.27971294757423e-06	IGFBP2/NFKBIA/RHOA/ETS1/GATA4/TGFBR2/BTG2/GDF5/CASP8/MAPK8/MAP2K4/FOSL1/SRC	13
GO:0071383	cellular response to steroid hormone stimulus	14/180	250/18670	1.47469791805722e-07	2.53809823112043e-06	FOXO3/SIRT1/RHOA/DNMT3B/FOXO1/DAXX/TP63/PPARA/SMARCA4/BCL2L11/NR1H4/HNF4A/HDAC1/SRC	14
GO:0009896	positive regulation of catabolic process	18/180	423/18670	1.52765847586635e-07	2.61820122817599e-06	PLK2/IRS1/ADAM9/FOXO3/SIRT1/ROCK1/MSN/FOXO1/PTEN/BTG2/PPARA/BCL2L11/SOCS5/FBXW7/ATG4B/TREM2/PRKD1/HMGB1	18
GO:0045446	endothelial cell differentiation	10/180	114/18670	1.54704923856032e-07	2.64034052053873e-06	VEGFA/ROCK1/ZEB1/MSN/NOTCH1/BMPR2/JAG1/MET/DLL1/SMAD4	10
GO:0031346	positive regulation of cell projection organization	17/180	383/18670	1.90094869370884e-07	3.16427227069395e-06	VEGFA/TWF1/TWF2/EZH2/ZEB2/FN1/NTRK2/LPAR1/RHOA/BMPR2/SERPINI1/DNM1L/WNT1/MAP2K1/SRC/L1CAM/PRKD1	17
GO:0050920	regulation of chemotaxis	13/180	217/18670	1.92111813052072e-07	3.16427227069395e-06	VEGFA/LPAR1/DUSP1/NOTCH1/BMPR2/IL12A/MET/PDGFRA/PDGFRB/IL6R/TREM2/PRKD1/HMGB1	13
GO:0097305	response to alcohol	13/180	233/18670	4.34836820273311e-07	6.44981596325395e-06	FOXO3/LRP6/RHOA/DNMT3A/TGFBR2/PTEN/HPGD/CASP8/STAT3/CCND1/FOSL1/KLF4/RAD51	13
GO:0060193	positive regulation of lipase activity	8/180	72/18670	4.51850651572455e-07	6.67789423102914e-06	NTRK2/FLT1/LPAR1/EDNRA/RHOA/PDGFRA/PDGFRB/AGTR1	8
GO:0060317	cardiac epithelial to mesenchymal transition	6/180	32/18670	5.43650308428033e-07	7.94820648056612e-06	NOTCH1/TGFBR2/PDCD4/JAG1/SNAI1/SMAD4	6
GO:0033002	muscle cell proliferation	13/180	239/18670	5.80634278494465e-07	8.36893011299972e-06	DNMT1/NOTCH1/TGFBR2/PTEN/TPM1/PDCD4/HPGD/IL12A/STAT3/MYB/PDGFRB/KLF4/IL6R	13
GO:0032103	positive regulation of response to external stimulus	15/180	323/18670	5.83400473525823e-07	8.3791920123656e-06	VEGFA/PIK3CG/NFKBIA/LPAR1/ETS1/PDCD4/BMPR2/IL12A/MET/PDGFRB/IL6R/TREM2/PRKD1/AGTR1/HMGB1	15
GO:0007409	axonogenesis	18/180	468/18670	6.71091118702964e-07	9.43924370065308e-06	VEGFA/TWF2/BCL2/TUBB3/ZEB2/FN1/NTRK2/RHOA/NOTCH1/PTEN/NFIB/BMPR2/PIK3R1/MAP2K1/SRC/SMAD4/L1CAM/GFRA3	18
GO:0048660	regulation of smooth muscle cell proliferation	11/180	169/18670	7.60470051791017e-07	1.05151096313748e-05	DNMT1/TGFBR2/PTEN/TPM1/PDCD4/HPGD/IL12A/MYB/PDGFRB/KLF4/IL6R	11
GO:0045926	negative regulation of growth	13/180	249/18670	9.22490632766542e-07	1.23777608258379e-05	BCL2/SIRT1/NOTCH1/TGFBR2/PTEN/BMPR2/DUSP10/PPARA/SMARCA4/HNF4A/YY1/NOTCH2/SMAD4	13
GO:0110111	negative regulation of animal organ morphogenesis	6/180	35/18670	9.50698979111265e-07	1.24691354848709e-05	BCL2/NOTCH1/HNF1B/NFIB/BMPR2/FBXW7	6
GO:0009411	response to UV	10/180	141/18670	1.12202912206957e-06	1.42135304003782e-05	BCL2/SIRT1/MSH2/MSH6/PIK3R1/IL12A/MAPK8/MYC/CCND1/YY1	10
GO:0030728	ovulation	5/180	21/18670	1.41466959412947e-06	1.71602768687756e-05	FOXO3/SIRT1/NOS3/HPGD/INHBB	5
GO:0061351	neural precursor cell proliferation	10/180	147/18670	1.64177435556826e-06	1.96964635187145e-05	VEGFA/FOXO3/ZEB2/RHOA/NOTCH1/FOXO1/SOX5/BTG2/FZD6/WNT1	10
GO:0044321	response to leptin	5/180	22/18670	1.81648658039559e-06	2.14766630766191e-05	SIRT1/PTEN/STAT3/CCND1/INHBB	5
GO:0010822	positive regulation of mitochondrion organization	9/180	117/18670	1.9909403301473e-06	2.34712300770833e-05	BCL2/RHOU/TP63/DNM1L/CASP8/BCL2L11/MAPK8/FBXW7/TREM2	9
GO:1904951	positive regulation of establishment of protein localization	17/180	456/18670	2.12596785009627e-06	2.48775568267353e-05	PIK3R2/ADAM9/BCL2/RHOU/CADM1/PDCD10/RASGRP1/TP63/PIK3R1/DNM1L/CASP8/NR1H4/MAPK8/FBXW7/SRC/TREM2/HMGB1	17
GO:0062013	positive regulation of small molecule metabolic process	10/180	153/18670	2.35999838292727e-06	2.73478221703418e-05	IRS1/SIRT1/NOS3/FOXO1/ISCU/PPARA/STAT3/NR1H4/SRC/TREM2	10
GO:0034333	adherens junction assembly	8/180	90/18670	2.52524461710526e-06	2.90154163187953e-05	VEGFA/TEK/BCL2/ROCK1/RHOA/PTEN/HIPK1/SRC	8
GO:0061314	Notch signaling involved in heart development	4/180	11/18670	2.61574551131251e-06	2.99708593838307e-05	NOTCH1/JAG1/NOTCH2/SNAI1	4
GO:0001558	regulation of cell growth	16/180	416/18670	2.88524474284654e-06	3.26914258501973e-05	VEGFA/TWF2/CRKL/BCL2/SIRT1/FN1/RHOA/PIN1/BMPR2/PPARA/SMARCA4/HNF4A/YY1/SMAD4/L1CAM/AGTR1	16
GO:0048588	developmental cell growth	12/180	234/18670	2.94972587443107e-06	3.32373807784651e-05	VEGFA/TWF2/ZEB2/FN1/PIN1/GATA4/TGFBR2/BMPR2/PPARA/MAP2K4/YY1/L1CAM	12
GO:0051098	regulation of binding	15/180	373/18670	3.47975322256152e-06	3.83619280941309e-05	PLK2/CRK/BCL2/NFKBIA/ROCK1/ZFPM1/PIN1/PPARA/MAPK8/FBXW7/MET/SRC/KLF4/SMAD4/HMGB1	15
GO:0016569	covalent chromatin modification	17/180	474/18670	3.57352522213451e-06	3.91484086373551e-05	VEGFA/DNMT1/SIRT1/EZH2/BMI1/RNF2/DNMT3A/DNMT3B/CDK2/NR1H4/MAPK8/MYB/HDAC1/KDM4A/SMAD4/SIRT7/PRKD1	17
GO:0038084	vascular endothelial growth factor signaling pathway	6/180	44/18670	3.84768444213733e-06	4.18525462386084e-05	VEGFA/FLT1/DLL1/PDGFRA/PDGFRB/PRKD1	6
GO:0031647	regulation of protein stability	13/180	284/18670	3.96235059698488e-06	4.29851810773972e-05	KRAS/BCL2/SIRT1/PIN1/PDCD10/PTEN/PIK3R1/VHL/FBXW7/MDM4/SRC/FLOT2/PRKD1	13
GO:1900274	regulation of phospholipase C activity	6/180	45/18670	4.40432948024128e-06	4.71529132543416e-05	NTRK2/FLT1/LPAR1/EDNRA/PDGFRA/PDGFRB	6
GO:0042698	ovulation cycle	7/180	69/18670	4.49127678567535e-06	4.77081198145046e-05	FOXO3/SIRT1/ETS1/NOS3/PDGFRA/AXL/SRC	7
GO:0045023	G0 to G1 transition	6/180	47/18670	5.71423272065617e-06	5.84169304951291e-05	EZH2/BMI1/RNF2/APAF1/MDM4/RAD51	6
GO:0044843	cell cycle G1/S phase transition	13/180	298/18670	6.6781989839757e-06	6.70945163931943e-05	PLK2/BCL2/RHOU/EZH2/CDK2/PTEN/BTG2/FBXW7/MYC/CDK6/CCND1/MDM4/KLF4	13
GO:0003018	vascular process in circulatory system	10/180	173/18670	7.07788244378968e-06	7.05884657413645e-05	VEGFA/TEK/ROCK1/EDNRA/RHOA/NOS3/BMPR2/DDAH1/SRC/AGTR1	10
GO:0016570	histone modification	16/180	454/18670	8.7168646170365e-06	8.46242355893765e-05	VEGFA/DNMT1/SIRT1/EZH2/BMI1/RNF2/DNMT3B/CDK2/NR1H4/MAPK8/MYB/HDAC1/KDM4A/SMAD4/SIRT7/PRKD1	16
GO:0001844	protein insertion into mitochondrial membrane involved in apoptotic signaling pathway	5/180	30/18670	9.23419012520139e-06	8.88090630609749e-05	BCL2/TP63/CASP8/BCL2L11/MAPK8	5
GO:0009895	negative regulation of catabolic process	13/180	308/18670	9.51846949134503e-06	9.11404625708835e-05	PIK3CG/BCL2/ROCK1/PIN1/GATA4/TIMP3/PPARA/STAT3/MET/WNT1/MDM4/KDM4A/TREM2	13
GO:0051438	regulation of ubiquitin-protein transferase activity	6/180	52/18670	1.04105064025461e-05	9.85254190626115e-05	BMI1/PIN1/PTEN/DNM1L/FBXW7/MAGEA2	6
GO:0045861	negative regulation of proteolysis	14/180	363/18670	1.19404089297786e-05	0.000111198465809513	VEGFA/ROCK1/XIAP/TIMP3/RECK/SERPINB5/SERPINI1/WNT1/MAGEA3/CD44/GAS1/BIRC5/SRC/KLF4	14
GO:0032102	negative regulation of response to external stimulus	14/180	365/18670	1.2699403942237e-05	0.000116931983477167	CRK/TEK/ETS1/DUSP1/NOTCH1/NOS3/PTEN/PDCD4/DUSP10/PPARA/NR1H4/SOCS5/PDGFRA/KLF4	14
GO:0010464	regulation of mesenchymal cell proliferation	5/180	33/18670	1.50230726947422e-05	0.000132638773856826	VEGFA/ZEB1/TGFBR2/NFIB/MYC	5
GO:1903749	positive regulation of establishment of protein localization to mitochondrion	6/180	58/18670	1.97306099671435e-05	0.000168723601794504	BCL2/RHOU/TP63/CASP8/MAPK8/FBXW7	6
GO:1901861	regulation of muscle tissue development	9/180	155/18670	1.98007518490991e-05	0.000168969177390116	BCL2/PIN1/NOTCH1/TGFBR2/PTEN/PPARA/DLL1/YY1/SMAD4	9
GO:2000377	regulation of reactive oxygen species metabolic process	10/180	195/18670	2.01343943720126e-05	0.000171457608858955	FOXO3/BCL2/RHOA/FOXO1/TGFBR2/DDAH1/STAT3/PDGFRB/KLF4/AGTR1	10
GO:0042176	regulation of protein catabolic process	14/180	381/18670	2.04765241967454e-05	0.000173646033676766	PLK2/ADAM9/ROCK1/MSN/PIN1/FOXO1/TIMP3/PTEN/SOCS5/FBXW7/WNT1/MDM4/ATG4B/TREM2	14
GO:0072593	reactive oxygen species metabolic process	12/180	284/18670	2.09118953132597e-05	0.000176603770150696	FOXO3/BCL2/RHOA/NOS3/FOXO1/SH3PXD2A/TGFBR2/DDAH1/STAT3/PDGFRB/KLF4/AGTR1	12
GO:0051348	negative regulation of transferase activity	12/180	285/18670	2.16501225732296e-05	0.000182460433835131	SPRED1/RGS3/LRP6/SIRT1/DUSP1/PTEN/PDCD4/EIF4A2/DUSP10/SOCS1/SOCS5/SRC	12
GO:1900407	regulation of cellular response to oxidative stress	7/180	88/18670	2.26610114885258e-05	0.00018787452410914	FOXO3/SIRT1/GATA4/FBXW7/MET/WNT1/FUT8	7
GO:0042593	glucose homeostasis	11/180	241/18670	2.29333653983455e-05	0.000188818833594527	PIK3R2/IRS1/FOXO3/SIRT1/GATA4/FOXO1/SMARCA4/PIK3R1/STAT3/NR1H4/HNF4A	11
GO:0044320	cellular response to leptin stimulus	4/180	18/18670	2.30063643776611e-05	0.000188818833594527	SIRT1/PTEN/STAT3/INHBB	4
GO:0051893	regulation of focal adhesion assembly	6/180	60/18670	2.40188752666888e-05	0.000194390857565126	VEGFA/TEK/ROCK1/RHOA/PTEN/SRC	6
GO:0045787	positive regulation of cell cycle	14/180	389/18670	2.57495399830469e-05	0.000207164444952364	PLK2/LRP6/EZH2/RHOA/BTC/CDK2/BTG2/BCL2L11/RAD21/CCND1/MDM4/FOSL1/PDGFRB/SRC	14
GO:0071496	cellular response to external stimulus	13/180	339/18670	2.61833624291063e-05	0.000209474699331721	BCL2/SIRT1/FOXO1/BMPR2/DNM1L/CASP8/NR1H4/MAPK8/MAP2K4/FOSL1/AXL/INHBB/PRKD1	13
GO:1901655	cellular response to ketone	7/180	93/18670	3.24777042975705e-05	0.000251906295677693	FOXO3/SIRT1/MSN/DNMT3B/FOXO1/SRC/KLF4	7
GO:0045088	regulation of innate immune response	15/180	452/18670	3.37369851005932e-05	0.000260630989063105	CRK/KRAS/NFKBIA/CADM1/XIAP/RASGRP1/DUSP10/IL12A/SOCS1/CASP8/NR1H4/SRC/TREM2/NLRC5/HMGB1	15
GO:0110020	regulation of actomyosin structure organization	7/180	95/18670	3.7274974585032e-05	0.000282086495978378	ROCK1/LPAR1/RHOA/TPM1/PIK3R1/MET/SMAD4	7
GO:0051302	regulation of cell division	9/180	168/18670	3.74230406514348e-05	0.000282682560772597	PLK2/VEGFA/RHOA/BTC/PIN1/TP63/MYC/DLL1/POU5F1	9
GO:0007163	establishment or maintenance of cell polarity	10/180	210/18670	3.79592457443214e-05	0.000285536746884591	CRK/TEK/CRKL/RHOU/ROCK1/MSN/RHOA/RND3/RHOB/FLOT2	10
GO:0098760	response to interleukin-7	5/180	40/18670	3.94382803476701e-05	0.000294092770636465	IRS1/CRKL/SMARCA4/SOCS1/STAT3	5
GO:0098761	cellular response to interleukin-7	5/180	40/18670	3.94382803476701e-05	0.000294092770636465	IRS1/CRKL/SMARCA4/SOCS1/STAT3	5
GO:1905207	regulation of cardiocyte differentiation	6/180	66/18670	4.15568171455262e-05	0.00030764112003013	PIN1/GATA4/PPARA/DLL1/YY1/SMAD4	6
GO:1902882	regulation of response to oxidative stress	7/180	97/18670	4.26394656918028e-05	0.000315084022747941	FOXO3/SIRT1/GATA4/FBXW7/MET/WNT1/FUT8	7
GO:0010907	positive regulation of glucose metabolic process	5/180	42/18670	5.01971432575342e-05	0.000359849116603659	IRS1/SIRT1/FOXO1/PPARA/SRC	5
GO:0034446	substrate adhesion-dependent cell spreading	7/180	100/18670	5.18608352044818e-05	0.000369825781117275	CRK/MERTK/TEK/CRKL/FN1/AXL/SRC	7
GO:0045814	negative regulation of gene expression epigenetic	8/180	136/18670	5.26457275460845e-05	0.000373942170384828	DNMT1/SIRT1/EZH2/BMI1/DNMT3A/DNMT3B/HDAC1/HMGB1	8
GO:0032649	regulation of interferon-gamma production	7/180	101/18670	5.52747315482189e-05	0.000390078944611047	ZFPM1/RASGRP1/IL12A/NR1H4/AXL/IL6R/HMGB1	7
GO:0031668	cellular response to extracellular stimulus	11/180	268/18670	6.03581870567702e-05	0.000423753950093916	BCL2/SIRT1/FOXO1/BMPR2/DNM1L/NR1H4/MAPK8/FOSL1/AXL/INHBB/PRKD1	11
GO:1903034	regulation of response to wounding	9/180	179/18670	6.13316581670485e-05	0.000429848511449125	CRK/NOS3/MYLK/TGFBR2/PTEN/DUSP10/MAP2K1/PDGFRA/KLF4	9
GO:1905269	positive regulation of chromatin organization	7/180	103/18670	6.26552595135519e-05	0.000436873168471416	VEGFA/DNMT1/SIRT1/DNMT3B/MYB/SMAD4/PRKD1	7
GO:0010463	mesenchymal cell proliferation	5/180	44/18670	6.30938014691322e-05	0.000436943321209831	VEGFA/ZEB1/TGFBR2/NFIB/MYC	5
GO:0045927	positive regulation of growth	11/180	270/18670	6.45251446517787e-05	0.000444591326071968	VEGFA/TWF2/BCL2/FN1/RHOA/PIN1/NOTCH1/TGFBR2/BMPR2/DLL1/L1CAM	11
GO:0098732	macromolecule deacylation	7/180	104/18670	6.66367577002289e-05	0.000456620024923888	SPRED1/VEGFA/SIRT1/MAPK8/HDAC1/SIRT7/PRKD1	7
GO:0070585	protein localization to mitochondrion	8/180	141/18670	6.79807124326589e-05	0.000463701214068253	BCL2/RHOU/TP63/DNM1L/CASP8/BCL2L11/MAPK8/FBXW7	8
GO:0008217	regulation of blood pressure	9/180	182/18670	6.97321988691673e-05	0.000472487772736434	EDNRA/RHOA/NOS3/TPM1/BMPR2/PPARA/DDAH1/DLL1/AGTR1	9
GO:0030100	regulation of endocytosis	11/180	281/18670	9.2138000312351e-05	0.000596006011123406	VEGFA/MERTK/ROCK1/PTEN/DNM1L/DLL1/AXL/SRC/TREM2/PRKD1/HMGB1	11
GO:0060560	developmental growth involved in morphogenesis	10/180	235/18670	9.73439908349929e-05	0.000623337737230669	VEGFA/TWF2/LRP6/ZEB2/FN1/NOTCH1/HNF1B/TGFBR2/BMPR2/L1CAM	10
GO:0007565	female pregnancy	9/180	192/18670	0.00010506388259633	0.000660956488312293	KRAS/IGFBP2/BCL2/ETS1/RECK/TGFBR2/BMPR2/HPGD/FOSL1	9
GO:0007596	blood coagulation	12/180	336/18670	0.000105871368196179	0.000660956488312293	MERTK/PIK3CG/ZFPM1/GATA4/NOS3/PIK3R1/FZD6/HNF4A/PDGFRA/AXL/HDAC1/SRC	12
GO:0042246	tissue regeneration	6/180	78/18670	0.000106783605245845	0.000660956488312293	SOX2/EZH2/NOTCH1/GATA4/TGFBR2/DUSP10	6
GO:0031348	negative regulation of defense response	10/180	239/18670	0.000111866328333509	0.000689279083493025	CRK/TEK/ETS1/PDCD4/DUSP10/PPARA/NR1H4/SOCS5/KLF4/NLRC5	10
GO:0032609	interferon-gamma production	7/180	113/18670	0.000112661587312582	0.000691047540824094	ZFPM1/RASGRP1/IL12A/NR1H4/AXL/IL6R/HMGB1	7
GO:0001678	cellular glucose homeostasis	8/180	152/18670	0.000115056057537214	0.000703618678702091	PIK3R2/FOXO3/SIRT1/GATA4/FOXO1/SMARCA4/PIK3R1/NR1H4	8
GO:0007599	hemostasis	12/180	341/18670	0.000121614708853272	0.000737097172975481	MERTK/PIK3CG/ZFPM1/GATA4/NOS3/PIK3R1/FZD6/HNF4A/PDGFRA/AXL/HDAC1/SRC	12
GO:1905208	negative regulation of cardiocyte differentiation	4/180	27/18670	0.000123298195801549	0.000743984231767036	PPARA/DLL1/YY1/SMAD4	4
GO:0110110	positive regulation of animal organ morphogenesis	6/180	81/18670	0.000131746384100095	0.000789124083324944	VEGFA/NOTCH1/TGFBR2/JAG1/MYC/SMAD4	6
GO:0032060	bleb assembly	3/180	11/18670	0.000137375170299329	0.00081328493418137	ROCK1/LPAR1/MYLK	3
GO:0071803	positive regulation of podosome assembly	3/180	11/18670	0.000137375170299329	0.00081328493418137	MSN/RHOA/SRC	3
GO:0062012	regulation of small molecule metabolic process	14/180	459/18670	0.000150967232157849	0.000887313169988277	IRS1/SIRT1/RHOA/SP1/NOS3/FOXO1/ISCU/PPARA/DNM1L/STAT3/NR1H4/SNAI1/SRC/TREM2	14
GO:0050886	endocrine process	6/180	84/18670	0.000161125177024357	0.000937560052899219	KRAS/RHOA/NOS3/INHBB/SMAD4/AGTR1	6
GO:0001819	positive regulation of cytokine production	14/180	464/18670	0.000168881354748461	0.000979896224778056	CADM1/ZFPM1/GATA4/RASGRP1/LRRFIP1/PIK3R1/IL12A/CASP8/STAT3/MYB/SRC/IL6R/TREM2/HMGB1	14
GO:0150065	regulation of deacetylase activity	3/180	12/18670	0.000181868867513044	0.0010419144811597	VEGFA/MAPK8/PRKD1	3
GO:0030101	natural killer cell activation	6/180	86/18670	0.000183428928071919	0.0010479084000075	MERTK/RASGRP1/IL12A/CASP8/AXL/IL6R	6
GO:0090559	regulation of membrane permeability	6/180	86/18670	0.000183428928071919	0.0010479084000075	BCL2/TP63/CASP8/BCL2L11/STAT3/MAPK8	6
GO:0048873	homeostasis of number of cells within a tissue	4/180	30/18670	0.000188239439303061	0.00106939926590137	KRAS/BCL2/NOTCH1/NOS3	4
GO:1904837	beta-catenin-TCF complex assembly	4/180	30/18670	0.000188239439303061	0.00106939926590137	SMARCA4/MYC/HDAC1/TCF7	4
GO:0000768	syncytium formation by plasma membrane fusion	5/180	56/18670	0.000202144116786538	0.00114045069484411	ADAM9/ADAM12/SH3PXD2A/WNT1/TREM2	5
GO:0140253	cell-cell fusion	5/180	56/18670	0.000202144116786538	0.00114045069484411	ADAM9/ADAM12/SH3PXD2A/WNT1/TREM2	5
GO:0061053	somite development	6/180	89/18670	0.000221382247491347	0.00122526212688901	LRP6/ZEB2/NOTCH1/WNT1/DLL1/SMAD4	6
GO:0097306	cellular response to alcohol	6/180	89/18670	0.000221382247491347	0.00122526212688901	FOXO3/LRP6/DNMT3A/PTEN/KLF4/RAD51	6
GO:0045667	regulation of osteoblast differentiation	7/180	126/18670	0.000221805984486811	0.00122594391696707	NOTCH1/BMPR2/TP63/JAG1/CDK6/IL6R/PRKD1	7
GO:0016311	dephosphorylation	14/180	478/18670	0.000229155446014461	0.00126485123720296	SPRED1/PTPN7/BCL2/ROCK1/PTPN13/DUSP1/PIN1/PTEN/DUSP10/PTPN14/PDGFRB/SRC/PPP1CC/RCAN1	14
GO:0050728	negative regulation of inflammatory response	8/180	169/18670	0.000238483975612897	0.00129673784743337	TEK/ETS1/PDCD4/DUSP10/PPARA/NR1H4/SOCS5/KLF4	8
GO:0044706	multi-multicellular organism process	9/180	222/18670	0.000311444810274935	0.00161216165115668	KRAS/IGFBP2/BCL2/ETS1/RECK/TGFBR2/BMPR2/HPGD/FOSL1	9
GO:0007006	mitochondrial membrane organization	7/180	134/18670	0.000323312691884647	0.00167147334625789	BCL2/TP63/CASP8/BCL2L11/STAT3/MAPK8/DMAC2L	7
GO:0032922	circadian regulation of gene expression	5/180	62/18670	0.00032685827488255	0.00167916234665733	SIRT1/HNF1B/PPARA/HDAC1/PPP1CC	5
GO:0097327	response to antineoplastic agent	6/180	96/18670	0.000334102971649697	0.00171422141051461	ADAM9/FOXO3/DNMT3B/FOXO1/DAXX/RAD51	6
GO:0008361	regulation of cell size	8/180	179/18670	0.000351572327325465	0.00177050821865287	VEGFA/TWF2/FN1/MSN/RHOA/PTEN/BMPR2/L1CAM	8
GO:0048070	regulation of developmental pigmentation	3/180	15/18670	0.000368204826197295	0.00182049392249547	BCL2/ZEB2/BCL2L11	3
GO:0044783	G1 DNA damage checkpoint	5/180	64/18670	0.00037919444064553	0.00185905543677057	PLK2/CDK2/BTG2/CCND1/MDM4	5
GO:0071214	cellular response to abiotic stimulus	11/180	331/18670	0.000380246502412183	0.00185974278577853	SIRT1/MYLK/PTEN/RHOB/PIK3R1/CASP8/MAPK8/MAP2K4/MYC/YY1/RAD51	11
GO:0104004	cellular response to environmental stimulus	11/180	331/18670	0.000380246502412183	0.00185974278577853	SIRT1/MYLK/PTEN/RHOB/PIK3R1/CASP8/MAPK8/MAP2K4/MYC/YY1/RAD51	11
GO:1905710	positive regulation of membrane permeability	5/180	66/18670	0.000437625794614745	0.00210772538877391	BCL2/TP63/CASP8/BCL2L11/MAPK8	5
GO:1902992	negative regulation of amyloid precursor protein catabolic process	3/180	16/18670	0.000449969419337787	0.00214168641946188	ROCK1/PIN1/FLOT2	3
GO:1900542	regulation of purine nucleotide metabolic process	7/180	142/18670	0.000459124963318561	0.00218017546609594	RHOA/NOS3/ISCU/PPARA/DNM1L/STAT3/TREM2	7
GO:0060759	regulation of response to cytokine stimulus	8/180	190/18670	0.000522940442614478	0.00244618585484456	SOCS1/CASP8/HIPK1/NR1H4/AXL/KLF4/TREM2/NLRC5	8
GO:2000641	regulation of early endosome to late endosome transport	3/180	17/18670	0.000542528005773902	0.00250619675600424	MSN/MAP2K1/SRC	3
GO:0001756	somitogenesis	5/180	70/18670	0.000574574145582918	0.00264226374276519	LRP6/ZEB2/NOTCH1/DLL1/SMAD4	5
GO:0062014	negative regulation of small molecule metabolic process	6/180	107/18670	0.000596982523672206	0.00273298733339947	SIRT1/RHOA/PPARA/STAT3/NR1H4/SNAI1	6
GO:0032526	response to retinoic acid	6/180	108/18670	0.00062711755735958	0.00285811454354159	TWF2/IGFBP2/DUSP1/MYB/PDGFRB/KLF4	6
GO:1900221	regulation of amyloid-beta clearance	3/180	18/18670	0.000646432334053149	0.00292652329700643	ROCK1/HDAC1/TREM2	3
GO:0070661	leukocyte proliferation	10/180	298/18670	0.000649054994957564	0.00293188850989137	IGFBP2/PIK3CG/BCL2/MSN/TGFBR2/IL12A/CCL8/IL6R/TREM2/HMGB1	10
GO:0006305	DNA alkylation	5/180	72/18670	0.000654020494988985	0.00294778961222107	DNMT1/EZH2/DNMT3A/DNMT3B/MYC	5
GO:0006306	DNA methylation	5/180	72/18670	0.000654020494988985	0.00294778961222107	DNMT1/EZH2/DNMT3A/DNMT3B/MYC	5
GO:0050708	regulation of protein secretion	13/180	472/18670	0.000682774666202583	0.00307399322675534	IRS1/ADAM9/CADM1/FN1/RASGRP1/DNM1L/SOCS1/NR1H4/HNF4A/SRC/INHBB/TREM2/HMGB1	13
GO:0050866	negative regulation of cell activation	8/180	199/18670	0.000708751585554151	0.00317692056865426	MERTK/NOS3/SOCS6/SOCS1/SOCS5/PDGFRA/AXL/HMGB1	8
GO:0051817	modification of morphology or physiology of other organism involved in symbiotic interaction	6/180	112/18670	0.000759632956476046	0.00336480171702411	SP1/SMARCA4/CASP8/BCL2L11/CCL8/HDAC1	6
GO:1902170	cellular response to reactive nitrogen species	3/180	19/18670	0.000762215441659788	0.00336480171702411	CRK/CDK2/FOXO1	3
GO:1905288	vascular associated smooth muscle cell apoptotic process	3/180	19/18670	0.000762215441659788	0.00336480171702411	DNMT1/PDCD4/E2F3	3
GO:1905459	regulation of vascular associated smooth muscle cell apoptotic process	3/180	19/18670	0.000762215441659788	0.00336480171702411	DNMT1/PDCD4/E2F3	3
GO:0042088	T-helper 1 type immune response	4/180	43/18670	0.00076889836323636	0.00338331868785449	IL12A/SOCS5/IL6R/HMGB1	4
GO:0060968	regulation of gene silencing	7/180	155/18670	0.000773469790612014	0.00339610686319312	DNMT1/SIRT1/CDK2/STAT3/MYCN/MAP2K1/POU5F1	7
GO:0030278	regulation of ossification	8/180	203/18670	0.000806827965745577	0.00353117089300023	BCL2/NOTCH1/BMPR2/TP63/JAG1/CDK6/IL6R/PRKD1	8
GO:0042752	regulation of circadian rhythm	6/180	114/18670	0.000833514148837803	0.00363495177561933	EZH2/PPARA/MAPK8/FBXW7/HNF4A/PPP1CC	6
GO:0001764	neuron migration	7/180	157/18670	0.00083410513899968	0.00363495177561933	CRK/VEGFA/CRKL/NTRK2/STAT3/AXL/GFRA3	7
GO:0006839	mitochondrial transport	9/180	256/18670	0.000869171256207153	0.00375169264980844	BCL2/RHOU/TP63/CASP8/BCL2L11/STAT3/MAPK8/FBXW7/DMAC2L	9
GO:0002819	regulation of adaptive immune response	7/180	160/18670	0.000932035043387721	0.00396844565968529	SIRT1/MSH2/DUSP10/IL12A/SOCS5/IL6R/HMGB1	7
GO:0010883	regulation of lipid storage	4/180	46/18670	0.000994136710585587	0.00420651830132636	SIRT1/NFKBIA/PPARA/FBXW7	4
GO:0043277	apoptotic cell clearance	4/180	46/18670	0.000994136710585587	0.00420651830132636	MERTK/AXL/TREM2/HMGB1	4
GO:0110053	regulation of actin filament organization	9/180	261/18670	0.000995773419315326	0.00420907748952043	TWF1/TWF2/ROCK1/LPAR1/RHOA/TPM1/RASA1/PIK3R1/MET	9
GO:0071498	cellular response to fluid shear stress	3/180	21/18670	0.00103145881701414	0.0043019637163606	SOCS5/SRC/KLF4	3
GO:2001020	regulation of response to DNA damage stimulus	8/180	214/18670	0.00113384297736648	0.00469061410210736	SPRED1/BCL2/SIRT1/MYC/CD44/SNAI1/RAD51/HMGB1	8
GO:0002791	regulation of peptide secretion	13/180	500/18670	0.00115508811597353	0.00477366203146507	IRS1/ADAM9/CADM1/FN1/RASGRP1/DNM1L/SOCS1/NR1H4/HNF4A/SRC/INHBB/TREM2/HMGB1	13
GO:0101023	vascular endothelial cell proliferation	4/180	48/18670	0.00116779647612497	0.00480185667955014	FLT1/SP1/STAT3/HMGB1	4
GO:1905562	regulation of vascular endothelial cell proliferation	4/180	48/18670	0.00116779647612497	0.00480185667955014	FLT1/SP1/STAT3/HMGB1	4
GO:0051702	interaction with symbiont	5/180	82/18670	0.00118049355590789	0.00482783200188625	FN1/SP1/SMARCA4/CCL8/HDAC1	5
GO:1905477	positive regulation of protein localization to membrane	6/180	122/18670	0.00118594941551606	0.00482783200188625	BCL2/TP63/PIK3R1/CASP8/MAPK8/TREM2	6
GO:0008637	apoptotic mitochondrial changes	6/180	124/18670	0.00128964274672883	0.00521353098504151	BCL2/TP63/DNM1L/CASP8/BCL2L11/MAPK8	6
GO:0002347	response to tumor cell	3/180	23/18670	0.00135416220738472	0.00544199767874114	IL12A/CASC2/HMGB1	3
GO:0051043	regulation of membrane protein ectodomain proteolysis	3/180	23/18670	0.00135416220738472	0.00544199767874114	ADAM9/ROCK1/TIMP3	3
GO:2000637	positive regulation of gene silencing by miRNA	3/180	23/18670	0.00135416220738472	0.00544199767874114	STAT3/MYCN/MAP2K1	3
GO:0031103	axon regeneration	4/180	51/18670	0.00146655118086308	0.00583027365760558	BCL2/PTEN/MAP2K1/KLF4	4
GO:0032878	regulation of establishment or maintenance of cell polarity	3/180	24/18670	0.00153670561222403	0.00604457299157361	TEK/ROCK1/FLOT2	3
GO:1905564	positive regulation of vascular endothelial cell proliferation	3/180	24/18670	0.00153670561222403	0.00604457299157361	SP1/STAT3/HMGB1	3
GO:0010639	negative regulation of organelle organization	11/180	395/18670	0.00160982070139515	0.00630178372455933	TWF1/TWF2/DNMT1/SIRT1/DUSP1/DNMT3B/DNM1L/RAD21/MET/SRC/SMAD4	11
GO:0060021	roof of mouth development	5/180	89/18670	0.0017013409713527	0.00661560516887291	LRP6/TGFBR2/PDGFRA/SNAI1/SMAD4	5
GO:0032946	positive regulation of mononuclear cell proliferation	6/180	131/18670	0.00170797074763836	0.00663505969487322	IGFBP2/BCL2/TGFBR2/IL12A/IL6R/HMGB1	6
GO:0019054	modulation by virus of host process	3/180	25/18670	0.00173395352173291	0.00667244944825335	CASP8/BCL2L11/CCL8	3
GO:0060561	apoptotic process involved in morphogenesis	3/180	25/18670	0.00173395352173291	0.00667244944825335	NOTCH1/HNF1B/BCL2L11	3
GO:0061050	regulation of cell growth involved in cardiac muscle cell development	3/180	25/18670	0.00173395352173291	0.00667244944825335	PIN1/PPARA/YY1	3
GO:1903532	positive regulation of secretion by cell	11/180	399/18670	0.00174259582836109	0.00669938584720536	ADAM9/CADM1/RASGRP1/DNM1L/NR1H4/MYB/SRC/INHBB/SMAD4/TREM2/HMGB1	11
GO:0046683	response to organophosphorus	6/180	134/18670	0.00191583868010194	0.00731714042709347	PIK3CG/TEK/LPAR1/DUSP1/PTEN/FOSL1	6
GO:0055003	cardiac myofibril assembly	3/180	26/18670	0.00194631809043708	0.00739891098871653	PDGFRA/PDGFRB/SMAD4	3
GO:1905048	regulation of metallopeptidase activity	3/180	26/18670	0.00194631809043708	0.00739891098871653	TIMP3/RECK/STAT3	3
GO:1902903	regulation of supramolecular fiber organization	10/180	352/18670	0.00225488860059695	0.00839971744459814	TWF1/TWF2/ROCK1/LPAR1/RHOA/TPM1/RASA1/PIK3R1/MET/SMAD4	10
GO:1905475	regulation of protein localization to membrane	7/180	187/18670	0.00228056915640772	0.00847989205924074	CRKL/BCL2/TP63/PIK3R1/CASP8/MAPK8/TREM2	7
GO:0050663	cytokine secretion	8/180	240/18670	0.00233270566071424	0.00865009671823033	CADM1/FN1/NOTCH1/RASGRP1/SOCS1/NR1H4/SRC/HMGB1	8
GO:0055081	anion homeostasis	4/180	58/18670	0.00236312132637656	0.00873904976454215	SIRT1/FASLG/NR1H4/HNF4A	4
GO:0031341	regulation of cell killing	5/180	98/18670	0.00259703910763539	0.00939957632657032	CRK/CADM1/RASGRP1/IL12A/BCL2L11	5
GO:0035296	regulation of tube diameter	6/180	143/18670	0.00265532318106895	0.009585011730602	ROCK1/EDNRA/RHOA/NOS3/BMPR2/AGTR1	6
GO:0097746	regulation of blood vessel diameter	6/180	143/18670	0.00265532318106895	0.009585011730602	ROCK1/EDNRA/RHOA/NOS3/BMPR2/AGTR1	6
GO:0042267	natural killer cell mediated cytotoxicity	4/180	60/18670	0.0026758729328929	0.00959890072272851	CRK/CADM1/RASGRP1/IL12A	4
